# Supplementary material for: Distinct eye movement patterns enhance dynamic visual acuity
Source: PLoS One. 2017 Feb 10;12(2):e0172061. doi: 10.1371/journal.pone.0172061 (PMC5302791; doi:10.1371/journal.pone.0172061)
Supplement: S1 Dataset — (ZIP) [file pone.0172061.s001.zip]

Archive with 3 entries (3 files):
- DVA_Acuity_Batting.xlsx
- playerEyeData.mat
- readMe.rtf
