# Supplementary material for: Distinct eye movement patterns enhance dynamic visual acuity
Source: PLoS One. 2017 Feb 10;12(2):e0172061. doi: 10.1371/journal.pone.0172061 (PMC5302791; doi:10.1371/journal.pone.0172061)
Supplement: S1 Dataset — (ZIP) [file pone.0172061.s001.zip › DVA_Acuity_Batting.xlsx]

## Sheet: Sheet1
Player ID	Age	isSenior	DVA-slow(deg)	DVA-fast(deg)	Clinical DVA (deg)	ETDRS (deg)
4	21	1	0.0364286	0.0320571	0.02	0.011
6	21	1	0.0306	0.0597429	0.018	0.012
8	20	1	0.0524571	0.0451714	0.02265	0.0182667
16	20	1	0.0335143	0.0306	0.017	0.011
23	21	1	0.0349714	0.0335143	0.017	0.017
35	20	0	0.0306	0.03672	0.019	0.011
36	20	1	0.0378857	0.051	0.021	0.018
37	19.5	1	0.0364286	0.0641143	0.019	0.011
39	19	1	0.0306	0.0582857	0.021	0.009
45	20	1	0.0315273	0.0408	0.025	0.017
46	21	1	0.0466286	0.051	0.017	0.011
47	18	0	0.0320571	0.0335143	0.022	0.014
48	19	0	0.051	0.0451714	0.017	0.012
49	19	0	0.0495429	0.0437143	0.022	0.013
50	18	0	0.0335143	0.0451714	0.017	0.013
51	20	1	0.0335143	0.0349714	0.021	0.011
52	18	0	0.0422571	0.0539143	0.028	0.017
53	18	0	0.0495429	0.0437143	0.022	0.014
54	18	0	0.0451714	0.0597429	0.025	0.012
55	19	0	0.0335143	0.0466286	0.017	0.012
56	22	1	0.0335143	0.0306	0.028	0.011
57	19	0	0.0670286	0.0903429	0.018	0.0182667
58	18	0	0.0437143	0.0553714	0.022	0.011
